# Supplementary material for: β-Arrestin-dependent and -independent endosomal G protein activation by the vasopressin type 2 receptor
Source: eLife. 2023 Oct 19;12:RP87754. doi: 10.7554/eLife.87754 (PMC10586804; doi:10.7554/eLife.87754)
Supplement: Figure 1—source data 1. [file elife-87754-fig1-data1.xlsx]

## Sheet: Figure 1A
Time (min)	mGs				mGsi				mGsq				mG12
0	0	0	0
3.5	0.1925	0.14	0.1275
5.5	0.265	0.205	0.1125
8.5	0.355	0.425	0.355
13.5	0.28	0.3325	0.2975
18.5	0.29	0.35	0.32
33.5	0.3225	0.3175	0.32
51.5	0.2675	0.3	0.3175
63.5	0.245	0.225	0.2725
0					0	0	0
4.5					0.01	0	-0.0125
6.5					0.0075	0.0075	-0.005
9.5					-0.015	0.0075	-0.005
14.5					0.005	0.0075	-0.0025
19.5					-0.0075	0.005	-0.015
34.5					-0.01	0.0175	-0.0025
52.5					0	-0.0075	0.0025
64.5					0	-0.0125	0
0									0	0	0
4									0.0975	0.0675	0.0975
6									0.1125	0.14	0.06
9									0.185	0.195	0.1825
14									0.145	0.1775	0.1775
19									0.1475	0.1775	0.1675
34									0.15	0.16	0.1575
52									0.1425	0.1575	0.1575
64									0.135	0.145	0.1625
0													0	0	0	0
4.5													0.005	-0.0025	0.0025	0.005
6.5													-0.0025	0.0125	0.01	0.0025
9.5													0	0		-0.005
14.5													-1.38778e-17	-1.38778e-17	0.0025	0.0075
19.5													-0.0025	-0.0025	0.0125	0.0125
34.5													0.005	0	0.005	0
52.5													-0.0075	0.0075	0.0075	-0.005
64.5													-0.005	-0.0025	-0.0025	0.0025

## Sheet: Figure 1B
Time (min)	mGs				mGsi				mGsq				mG12
0	0	0	0
0.5	0.02	0.015	0.03
2.5	0.0275	0.0125	0.0075
5.5	0.1075	0.13	0.115
10.5	0.1675	0.1475	0.13
15.5	0.1825	0.21	0.1825
30.5	0.215	0.2075	0.2
45.5	0.1975	0.2275	0.2325
60.5	0.2225	0.225	0.2375
0					0	0	0
1.5					0	0.0025	0
3.5					0.005	0.005	-0.005
6.5					-0.015	0.0025	-0.0025
11.5					-0.005	-0.005	0.0025
16.5					-0.0075	0.0025	0
31.5					0	0.0025	0.01
46.5					-0.0075	-0.0025	0
61.5					0	0.01	-0.0025
0									0	0	0
1									0.01	0.005	0.0125
3									0.0125	0.0075	-0.0025
6									0.04	0.0475	0.0425
11									0.035	0.0475	0.035
16									0.0425	0.0575	0.055
31									0.06	0.0575	0.05
46									0.055	0.065	0.0675
61									0.07	0.065	0.055
0													0	0	0	0
1.5													0.005	0	0.005	0.0125
3.5													0.0125	-0.005	0.0225	0.01
6.5													0.01	-0.01		0.02
11.5													0.01	0.01	-0.0075	0
16.5													-0.005	0.01	0	0.005
31.5													0	-0.005	0.015	0.0025
46.5													0.0175	0.0075	0.0025	0.0125
61.5													-0.0025	0.0025	0.0075	0.005

## Sheet: Figure 1C
	Vehicle							AVP
Ctrl	0.525	0.7325	0.5625	0.6725	0.6875	0.5625	0.57	0.81	1.0375	0.845	0.8725	0.91	0.8975	0.9075
YM254890	0.425	0.6875	0.47	0.6075	0.625	0.48	0.495	0.4625	0.66	0.515	0.6325	0.605	0.4625	0.49

## Sheet: Figure 1D
	Vehicle					AVP
Ctrl	1.1625	1.23	1.2675	1.1875	1.135	1.3	1.3775	1.5075	1.3725	1.3275
YM254890	1.2125	1.1475	1.2975	1.23	1.11	1.2825	1.1425	1.4225	1.2275	1.135

## Sheet: Figure 1E
	Vehicle					AVP
Ctrl	0.1275	0.09	0.1475	0.0925	0.105	0.1575	0.13	0.19	0.125	0.1525
YM254890	0.12	0.0875	0.12	0.0875	0.09	0.1175	0.09	0.1225	0.08	0.09
