# Supplementary material for: β-Arrestin-dependent and -independent endosomal G protein activation by the vasopressin type 2 receptor
Source: eLife. 2023 Oct 19;12:RP87754. doi: 10.7554/eLife.87754 (PMC10586804; doi:10.7554/eLife.87754)
Supplement: Figure 4—source data 1. [file elife-87754-fig4-data1.xlsx]

## Sheet: Figure 4A left panel
Log [AVP] (M)	CAAX parental V2R				CAAX Δbarr1/2 V2R
-10	-0.0005	0	0		0	0	0.0005	0
-9.5	0.002	-0.01	0.0025		0	-0.0125	0.0055	0
-9	0.00725	-0.01	0.02		0.015	0	0.0255	0
-8.5	0.0255	0.0175	0.05		0.0425	0.04	0.0705	0.0225
-8	0.1105	0.125	0.16		0.2025	0.155	0.1955	0.155
-7.5	0.243	0.27	0.28		0.39	0.32	0.348	0.32
-7	0.318	0.32	0.3075		0.405	0.355	0.388	0.385
-6	0.308	0.32	0.34		0.4525	0.3	0.313	0.375

## Sheet: Figure 4A right panel
Log [AVP] (M)	CAAX parental V2R				CAAX Δbarr1/2 V2R
-10	-0.00025	0	0.00025	0.00025	-0.0005	0	0.00025	0
-9.5	-0.0055	0	-0.00025	0.005	0.002	0	-0.00525	-0.035
-9	0.00525	0.01	0.00525	0.0025	0.002	0	0.00025	-0.0125
-8.5	0.0025	0.01	0.0255	0.0205	0.038	0.0225	0.0305	-0.025
-8	0.0455	0.035	0.078	0.083	0.133	0.065	0.088	0.035
-7.5	0.1205	0.1075	0.138	0.1155	0.188	0.1625	0.153	0.12
-7	0.168	0.1525	0.158	0.158	0.2105	0.1925	0.1855	0.145
-6	0.1505	0.1625	0.193	0.158	0.173	0.2175	0.178	0.1325

## Sheet: Figure 4B left panel
Log [AVP] (M)	Rab5 parental V2R				Rab5 Δbarr1/2 V2R
-10	0	0	0	-0.0005	0	0.0005	0	0
-9.5	0.0075	0.00025	0.0125	0.00225	0.01	-0.002	-0.003	-0.0025
-9	0.015	0.013	0.03	0.0255	0.015	0.008	0.00775	0.005
-8.5	0.045	0.0555	0.085	0.0705	0.035	0.0355	0.0205	0.0225
-8	0.1325	0.153	0.1675	0.138	0.0725	0.043	0.058	0.04
-7.5	0.175	0.173	0.165	0.178	0.0875	0.0655	0.0755	0.0525
-7	0.18	0.178	0.2	0.173	0.0925	0.073	0.0755	0.0525
-6	0.1625	0.173	0.175	0.193	0.095	0.0655	0.0605	0.0675

## Sheet: Figure 4B right panel
Log [AVP] (M)	Rab5 parental V2R				Rab5 Δbarr1/2 V2R
-10	0	0	0	0	0	0	0	0
-9.5	-0.005	0.0075	0	-0.005	0.0025	-0.0025	0.0075	0.0025
-9	0.005	0.0075	0.02	-0.0025	-0.005	-0.00525	-0.005	-0.005
-8.5	0.02	0.025	0.0275	0.0125	0.01	0.013	0.0025	0.0075
-8	0.0325	0.045	0.0475	0.0275	0.025	0.0255	0.0175	0.0075
-7.5	0.0425	0.0575	0.0425	0.035	0.0375	0.0155	0.0175	0.03
-7	0.05	0.0575	0.0475	0.0425	0.03	0.0305	0.02	0.015
-6	0.055	0.05	0.045	0.055	0.0325	0.023	0.0275	0.0125

## Sheet: Figure 4C
Time (min)	Parental				Δβ
0	0	0	0	0	0	0	0	0
1	-0.0590862	0.0169484	-0.124597	-0.0549864	-0.0393826	-0.0229699	-0.0110473	0.00996104
2	-0.086024	0.0098903	-0.151132	-0.0923159	-0.0781827	-0.0358149	-0.0244409	0.0159742
3	0.00390837	-0.00257495	-0.215847	-0.142372	-0.14197	-0.0206859	-0.0402996	-0.0308549
4	-0.0318657	-0.0611976	-0.303595	-0.284182	-0.0187303	-0.0818441	-0.0989658	-0.0451526
5	-0.0249992	-0.0411187	-0.357911	-0.262447	-0.0930934	-0.0388629	-0.0560393	-0.0378938
6	-0.128553	-0.105987	-0.363852	-0.304936	-0.0669746	-0.0488619	-0.0762692	-0.00191047
7	-0.112257	-0.157586	-0.412351	-0.278995	-0.110811	-0.0345144	-0.0956853	-0.0848071
8	-0.155917	-0.207387	-0.426002	-0.340209	-0.078204	-0.0618276	-0.0919737	-0.0474425
9	-0.171678	-0.217243	-0.432442	-0.297608	-0.108821	-0.0890608	-0.0873834	-0.0776602
10	-0.241249	-0.225948	-0.427703	-0.348619	-0.11782	-0.0869854	-0.10735	-0.0717303

## Sheet: Figure 4D left panel
	V2R				V2β2AR
Plasma membrane	7.853	8.11	8.016	7.948	7.905	8.165	8.173	7.903
Early endosomes	8.558	8.516	8.962	8.485	8.249	8.323	8.341	8.328

## Sheet: Figure 4D right panel
	V2R				V2β2AR
Plasma membrane	7.645	7.973	7.874	8.099	7.723	8.166	7.976	8.111
Early endosomes	8.38	8.284	8.347	8.231	7.512	8.279	8.097	7.752
